# Supplementary material for: Housekeeping gene expression variability in differentiating and non-differentiating 3T3-L1 cells
Source: Adipocyte. 2023 Jul 20;12(1):2235081. doi: 10.1080/21623945.2023.2235081 (PMC10364660; doi:10.1080/21623945.2023.2235081)
Supplement: Supplemental Material [file KADI_A_2235081_SM9144.zip]

Archive with 2 entries (2 files):
- Revised Supplementary Figures S1 and S2.docx
- Revised Supplementary Tables S1 and S2.docx
